# Supplementary material for: Dataset on improved nutritional quality and safety of grilled marinated and unmarinated ruminant meat using novel unfiltered beer-based marinades
Source: Data Brief. 2019 Nov 15;27:104801. doi: 10.1016/j.dib.2019.104801 (PMC6881677; doi:10.1016/j.dib.2019.104801)
Supplement: Multimedia component 1 [file mmc1.xlsx]

## Sheet: Fames_ Data
Units	ug/mL.					SAFA						MUFA					PUFA
Beef			C10	C12	C14	C15	C16	C17	C18	C14:1	C16:1	C17:1	C18:1cis	C20:1	C18:1n7	C18:2n6	C18:3n3	C20:4n6			Reps	Treatment	mg oil
		BM	0.0271495	0.0616585	1.58453	0.741499	6.09716	2.40371	4.63556	0.837691	2.87141	1.4055	10.2552	0.245101	0.355818	1.91823	0.405552	0.277539			BMR1	BM	2.3
		BM	0.0301899	0.0559638	1.62815	0.770174	6.05116	2.30327	4.71814	0.803215	2.83337	1.41433	10.4546	0.25961	0.326075	1.98699	0.431216	0.291022			BMR2	BM	2.3
		BM	0.0395712	0.0616906	1.56631	0.733353	6.01521	2.34077	4.63938	0.81742	2.94901	1.41245	10.5436	0.253037	0.345291	1.86366	0.398394	0.277331			BMR3	BM	2.3
		BS	0.0367541	0.611237	1.41738	0.6748	6.19934	2.19243	4.66276	0.818934	2.71057	1.19941	10.4294	0.254384	0.271595	1.6854	0.482041	0.194833			BSR1	BS	2.5
		BS	0.0406652	0.639813	1.46995	0.67243	5.68176	1.96609	4.43589	0.748263	2.54543	1.12132	9.43887	0.231414	0.3044	1.58315	0.420538	0.20925			BSR2	BS	2.3
		BS	0.0394354	0.61649	1.52844	0.670212	5.88112	2.05105	4.42611	0.763191	2.70856	1.21053	9.69694	0.243421	0.312254	1.68851	0.45469	0.217328			BSR3	BS	2.3
		BU	0.0181327	0.0631882	1.39579	0.571206	5.33617	1.4198	3.34177	0.608481	2.43356	0.941228	7.96966	0.188182	0.320068	1.62693	0.392606	0.298251			BUR1	BU	2.3
		BU	0.0161368	0.062806	1.24758	0.533428	5.04747	1.62041	3.43916	0.656961	2.4733	0.991614	8.48927	0.215875	0.31842	1.85515	0.413679	0.30104			BUR2	BU	2.2
		BU	0.0195984	0.0619047	1.43165	0.51314	4.91026	1.59124	3.20353	0.605401	2.37674	1.10603	8.16691	0.18966	0.361128	1.91066	0.406607	0.309054			BUR3	BU	2.1
						SAFA						MUFA					PUFA
Moose			C10	C12	C14	C15	C16	C17	C18	C14:1	C16:1	C17:1	C18:1cis	C20:1	C18:1n7	C18:2n6	C18:3n3	C20:4n6			Reps	Treatment	mg oil
		MM	0.0752155	0.565134	0.38022	0.0433168	4.30561	0.0668355	9.52456	0.0759377	0.63044	0.26183	6.81604	0.602965	7.03058	3.20014	2.44735	0.635061			MMR1	MM	0.8
		MM	0.0720819	0.613013	0.384373	0.0435937	4.35972	0.0676507	9.38431	0.0755702	0.634422	0.258089	6.88409	0.571767	6.24887	3.14011	2.4319	0.593763			MMR2	MM	0.8
		MM	0.072402	0.618	0.382921	0.0435188	4.31691	0.0693174	9.54823	0.0760957	0.644135	0.265885	6.81888	0.586803	6.9446	3.19665	2.43966	0.618491			MMR3	MM	0.8
		MS	0.103942	0.0285904	0.1189	0.0441831	2.48348	0.0790223	2.96508	0.0456511	0.134463	0.15534	3.03853	0.336046	0.0633171	2.54523	1.12479	1.09083			MSR1	MS	2.1
		MS	0.135473	0.0281692	0.117485	0.0461233	1.80786	0.0763729	2.63918	0.0795231	0.134387	0.124114	2.42613	0.269758	0.0542014	2.20869	0.895706	1.01107			MSR2	MS	2.4
		MS	0.118199	0.0283925	0.138153	0.044048	1.9613	0.0589149	3.01597	0.0449858	0.143189	0.124903	2.32704	0.292171	0.054578	2.26254	0.96882	0.987628			MSR3	MS	2.2
		MU	0.0502745	0.678778	0.355736	0.330149	4.08348	1.73732	8.99605	0.0656233	0.554443	0.226672	7.67131	0.436623	6.08041	3.07575	2.17555	0.515628			MUR1	MU	2.4
		MU	0.0579028	0.595834	0.355738	0.434406	4.16094	1.69381	8.85856	0.070882	0.9026	0.230627	6.07321	0.508959	6.12329	2.78633	2.22069	0.517336			MUR2	MU	2.2

## Sheet: Correlations_Data
											CLA-1	CLA-2	CLA-3	Summation
		Meat	Treatment	rep	LPC	HPC	TPC	LOS	HOS	TOS	9Z,11E-C18:2	10E,12Z-C18:2	10Z,12Z-C18:2	Total CLA
		Moose	MU	MU-rep-1	220.157	57.9283	278.086	65.7027	34.5007	100.203	5.34	0.617303	2.313	8.2703
		Moose	MU	MU-rep-2	235.796	62.3233	298.119	61.7813	31.9908	93.7721	5.72	0.740179	2.7729	9.23308
		Moose	MU	MU-rep-3	220.157	53.5333	273.691	63.742	30.2047	93.9467	5.713	0.863056	2.465	9.04106
		Moose	MU	MU-rep-4	204.519	62.3233	266.842	63.742	31.2671	95.0091
		Moose	MM	MM-rep-1	319.675	858.678	1178.35	52.7447	29.512	82.2567	29.9178	3.53	13.0032	46.4511
		Moose	MM	MM-rep-2	312.093	842.271	1154.36	53.6921	20.512	74.2041	29.0419	3.74302	13.5533	46.3383
		Moose	MM	MM-rep-3	308.302	858.678	1166.98	57.86	29.4222	87.2822	30.7937	3.95605	13.2783	48.028
		Moose	MM	MM-rep-4	308.302	809.456	1117.76	50.4716	26.4821	76.9536
		Moose	MS	MS-rep-1	290.452	477.202	767.653	45.0727	21.1159	66.1885	3.325	0.47594	4.13686	7.9378
		Moose	MS	MS-rep-2	313.988	477.202	791.19	56.6667	17.9747	74.6413	3.00101	0.268278	3.87182	7.14111
		Moose	MS	MS-rep-3	273.234	483.648	756.881	48.9373	20.4307	69.368	2.67703	0.372109	4.40189	7.45103
		Moose	MS	MS-rep-4	284.133	496.54	780.673	45.0727	22.2014	67.2741
											CLA-1	CLA-2	CLA-3	Summation
		Meat	Treatment	rep	LPC	HPC	TPC	LOS	HOS	TOS	9Z,11E-C18:2	10E,12Z-C18:2	10Z,12Z-C18:2	Total CLA
		Beef	BU	BU-rep-1	146.23	35.9533	182.183	39.872	11.9922	51.8642	13.8503	0.624953	5.1236	19.5988
		Beef	BU	BU-rep-2	149.389	39.47	188.859	37.4	10.4389	47.8389	15.805	0.601042	5.65829	22.0643
		Beef	BU	BU-rep-3	147.652	37.7117	185.364	42.5147	14.0767	56.5913	14.828	0.668528	5.39095	20.8875
		Beef	BU	BU-rep-4	154.286	37.7117	191.998	37.2293	11.461	48.6903
		Beef	BM	BM-rep-1	207.362	449.074	656.436	20.8049	8.308	29.1129	17.9392	0.631278	8.97731	27.5478
		Beef	BM	BM-rep-2	194.883	422.705	617.588	22.7752	8.62	31.3952	17.8161	0.553022	8.67301	27.0422
		Beef	BM	BM-rep-3	185.563	475.443	661.006	27.5113	6.59267	34.104	18.0623	0.634917	7.98707	26.6843
		Beef	BM	BM-rep-4	191.724	449.074	640.798	20.0093	9.71133	29.7207
		Beef	BS	BS-rep-1	241.483	144.361	385.843	30.7503	9.24333	39.9937	19.595	0.538694	7.25494	27.3886
		Beef	BS	BS-rep-2	225.844	159.01	384.854	28.5907	7.52867	36.1193	20.5128	0.706097	7.25889	28.4778
		Beef	BS	BS-rep-3	235.322	151.685	387.007	24.2713	6.74889	31.0202	21.4305	0.732088	7.25099	29.4136
		Beef	BS	BS-rep-4	238.639	144.361	383	30.7503	7.8403	38.5906
